# Supplementary material for: Selective targeting of IL-2 to NKG2D bearing cells for improved immunotherapy
Source: Nat Commun. 2016 Sep 21;7:12878. doi: 10.1038/ncomms12878 (PMC5036003; doi:10.1038/ncomms12878)
Supplement: Supplementary Data 1 — Treatment of LLC tumors in C57BL/6J mice with different IL2 constructs [file ncomms12878-s2.xlsx]

## Sheet: Sheet1
Supplementary Data 1: Treatment of LLC tumors in C57BL/6J mice with different IL2 constructs
	Exp # C-4
Days after tumor inoculation			<=>	Day 6				Day 7				Day 8				Day 9				Day 10				Day 12				Day 14				Day 16				Day 18				Day 20				Day 22				Day 24
				2015-03-04				2015-03-05				2015-03-06				2015-03-07				2015-03-08				2015-03-10				2015-03-12				2015-03-14				2015-03-16				2015-03-18				2015-03-20				2015-03-22
			Tumor size				Tumor size				Tumor size				Tumor size				Tumor size				Tumor size				Tumor size				Tumor size				Tumor size				Tumor size				Tumor size				Tumor size
		Earing	width	length	Tumor Volume (mm3)		width	length	Tumor Volume (mm3)		width	length	Tumor Volume (mm3)		width	length	Tumor Volume (mm3)		width	length	Tumor Volume (mm3)		width	length	Tumor Volume (mm3)		width	length	Tumor Volume (mm3)		width	length	Tumor Volume (mm3)		width	length	Tumor Volume (mm3)		width	length	Tumor Volume (mm3)		width	length	Tumor Volume (mm3)		width	length	Tumor Volume (mm3)
PBS#1	Cage#1	Up-Right	2.66	2.9	11.2438		2.87	5.3	35.6742		2.78	4.46	24.8258		4.2	4.2	38.7727		5.15	6.04	91.6598		5.31	6.94	120.253		6.37	8.49	214.657		7.7	9.76	348.194		8.16	11.51	497.853		11	12.31	828.543		12.24	14.74	1284.74		15.92	18.73	2721.44
PBS#2	PBS	Down-Right	3.03	3.03	14.5582		3.04	3.82	21.1184		3.2	3.2	17.1486		3.74	4.5	36.5991		4.46	4.46	46.4283		5.37	5.37	81.0403		6.67	7.87	201.086		8.14	9.21	341.654		8.9	9.9	434.672		11.31	11.76	803.214		13.19	13.77	1281.88		16.73	17.28	2573.41
PBS#3		Up-Left	3.25	3.25	17.9651		3.04	3.44	17.7997		4.78	4.86	58.603		4.07	5.11	50.6077		5.46	6.27	105.58		6.96	7	177.969		6.4	8.9	234.295		8.6	12.52	616.269		10.59	14.74	1063.15		13.04	13.32	1198.19		14.3	17.39	2081.88		16.95	20.81	3521.96
PBS#4		Down-Left	1.67	1.67	2.43741		2.17	4.19	16.8291		2.03	3.46	10.8244		2.33	4.02	16.7498		2.57	3.95	18.1314		3.57	4.39	32.9934		4.71	6.9	102.373		6.37	6.76	148.075		6.7	8.4	225.226		7.92	10.27	393.719		10.2	11.25	645.61		11.13	13.43	969.111
PBS#5		Non	2.56	2.56	8.78008		2.12	3.43	11.1832		2.04	3.5	11.1229		2.98	4.1	23.216		3.15	4.25	26.5084		4.74	4.93	59.1518		5.62	6.86	127.155		7.4	9.37	308.523		8.42	10.54	445.865		8.24	9.99	396.322		13.59	13.59	1313.52		14.03	14.61	1536.76
NIH.IL2#1	Cage#2	Up-Right	2.39	2.39	7.1445		2.07	3.2	9.57459		3.34	3.34	19.4992		3.52	3.52	22.8248		4.04	4.04	34.5082		6.78	6.78	163.105		7.23	7.45	206.951		7.61	8.74	285.918		8.29	9.01	338.709		9.68	9.7	476.157		11.47	12.5	900.933		13.39	15.41	1562.66
NIH.IL2#2	NIH.IL2	Down-Right	2	2	4.18667		1.8	2.1	3.88045		2.93	2.93	13.1638		3.16	3.16	16.5135		3.28	3.28	18.4672		3.81	3.81	28.9437		4.19	5.21	54.334		7.02	7.93	218.581		7.6	8.04	250.264		9.22	11.78	605.824		10.64	12.12	771.268		13.66	15.31	1590.5
NIH.IL2#3		Up-Left	2	2.55	6.16201		2.62	2.81	10.4734		2.61	3.3	13.5036		2.16	2.86	8.2756		2.14	3.99	15.0685		3.18	4.6	30.8054		4.23	5.3	56.6196		5.08	8.6	167.474		5.1	9	183.377		8.73	10.94	497.853		8.77	13.23	696.557		11.64	15.83	1356.01
NIH.IL2#4		Non	2	2	4.18667		2.6	2.71	9.79427		3.06	6.06	49.6218		3.5	3.5	22.4379		3.67	3.67	25.8688		4.8	4.8	57.8765		5.65	5.65	94.3895		6.07	6.27	122.923		6.36	9.53	262.458		7.43	11.4	436.756		9.64	13.34	793.85		11.85	16.47	1485.83
Mut.IL2#1	Cage#3	Up-Right	2.16	2.2	5.42185		2.4	4.8	24.4166		3.07	3.87	21.8659		3.44	4.15	28.6031		4.61	4.61	51.2721		5.82	6.27	115.603		7.58	7.58	227.922		7.24	8.6	259.988		8.03	10.65	426.402		10.47	12.93	838.177		13.51	14.54	1443.73		16.01	18.01	2575.68
Mut.IL2#2	Mut.IL2	Down-Right	2.4	2.4	7.23456		1.82	2.89	6.8352		2.44	2.94	10.1867		3.09	3.09	15.4402		3.78	3.78	28.2653		3.93	4.57	40.174		6.36	7.12	160.235		7.12	9.8	316.876		7.42	8.51	264.445		9.42	11.33	584.444		10.44	11.12	655.594		11.92	16.66	1527.13
Mut.IL2#3		Up-Left	2	2	4.18667		2.03	2.03	4.37791		2	2	4.18667		2	2	4.18667		2	3	8.17708		3.27	4.7	33.1179		3.72	6.04	60.8188		4.37	7.22	101.845		5.53	8.06	164.19		6.74	9.01	255.582		9.89	10.37	544.01		11.89	12.34	930.569
Mut.IL2#4		Down-Left	0.5	0.5	0.0654167		1	1	0.523333		1	1	0.523333		2	2	4.18667		2.1	2.1	4.84659		3.38	4.39	30.6868		4.33	6.62	85.8877		5.69	8	167.841		6.67	9.25	263.948		7.03	10.1	328.822		9.09	10.66	503.953		10.12	12.09	716.695
Mut.IL2#5		Non	3.11	3.11	15.742		2.3	3.61	13.5036		3.44	3.44	21.3036		4.94	4.94	63.0898		5.81	5.81	102.638		6.2	6.2	124.725		8.38	8.38	307.971		10.04	10.68	581.912		9.53	13.08	756.119		12.69	14.73	1348.62		15.85	18.03	2544.01		19.2	21.32	4352.08
OMCP-Mut.IL2#1	Cage#4	Up-Right	1.5	1.7	2.14357		1.58	1.58	2.06419		1.98	1.98	4.06232		2	2	4.18667		2.19	2.19	5.49681		2.39	2.89	9.6292		3.66	4.47	35.1528		4.62	5.83	74.6513		4.92	5.66	77.4721		6.07	8.13	187.307		8.07	8.36	290.136		9.08	10.74	509.33
OMCP-Mut.IL2#2	OMCP-Mut.IL2	Down-Right	1.2	1.2	0.90432		2	2	4.18667		2	2	4.18667		3.08	3.08	15.2908		3	3	14.13		4.21	4.57	44.2764		5.48	5.48	86.1232		7.77	8.47	280.186		10.26	11.1	637.518		11.17	11.81	793.85		12.34	14.13	1213.25		16.02	16.18	2184.02
OMCP-Mut.IL2#3		Up-Left	1.5	1.5	1.76625		1.91	1.91	3.64652		1.73	2	3.39481		1.72	2.01	3.39481		1.43	2	2.6398		2.35	3.15	10.8837		3.7	5.19	45.9614		4.32	6.14	74.8658		5.08	6.41	99.2313		6.23	7.68	176.064		8	8.39	288.022		10.33	10.69	607.556
OMCP-Mut.IL2#4		Down-Left	1.8	2	3.58954		2.16	2.3	5.80354		2.28	3	9.6292		2.3	2.3	6.3674		2.3	2.3	6.3674		2.22	2.22	5.72582		2.42	2.42	7.41694		3.59	3.59	24.2137		4.44	4.44	45.8065		5.45	5.68	90.1932		7.51	11	414.866		9.26	13.03	724.467
OMCP-Mut.IL2#5		Non	2	2	4.18667		2	2.42	5.64879		2.17	4.51	19.4992		1.93	3.35	9.6292		2.98	4.27	24.9289		3.92	5.2	49.6218		3.89	4.5	38.6344		4.5	5.9	73.5849		6.94	7.32	189.691		6.9	7.15	181.433		8.44	8.53	319.694		10.25	10.48	582.755
PBS#6	Cage#5	Up-Right	2.15	2.36	6.00092		2.55	2.55	8.67759		3.04	3.36	17.1486		2.93	3.9	20.8425		4.06	5.65	59.8889		4.8	8.08	139.777		5.27	11.35	300.318		6.28	11.56	371.427		7.56	13.08	575.198		9.2	15.45	979.804		11.03	16.94	1431.42		12.76	17.86	1878.04
NIH.IL2#5	Mixed	Down-Right& LeftUP	2	2.35	5.38463		2.11	2.43	6.12147		2.75	3.25	14.13		2.88	3.73	18.8926		4.88	5.69	77.2526		5.3	6.46	106.392		6.75	7.91	206.106		9.25	9.49	430.524		10.32	11.46	675.868		12.71	13	1111.72		17.69	19.45	3351.31		22.39	23.96	6513.85
NIH.IL2#6		Up-Left & Rightup	2.76	4.19	21.9605		2.97	4.37	25.8688		3.4	5.7	49.2961		3.96	4.76	43.3748		4.99	4.99	65.025		5.11	5.11	69.8298		5.83	6.84	133.051		7.38	9.37	307.421		10.82	11.18	696.557		12.55	12.76	1060.63		13.4	14.55	1428.35		17.61	18.97	3201.99
Mut.IL2#6		Left-Double UP	1	1	0.523333		2.53	3.15	11.9876		3.37	3.37	20.0294		4	4.98	47.3715		4.6	4.6	50.9392		5.86	5.86	105.31		6.84	7.69	200.671		8.18	9.54	363.982		10.3	10.44	583.599		11.39	11.56	790.745		14.15	15.9	1775.1		16.17	17.98	2605.32
OMCP-Mut.IL2#6		Right-Teared and Up-Punched	1	1	0.523333		2.33	3.1	10.4734		2.35	2.35	6.79175		2.36	4.29	19.2377		2.38	3.9	16.202		2.85	4.67	27.819		3.94	5.36	52.6184		4.54	9.76	191.292		5.85	8.85	207.798		6.33	10.65	320.259		8.2	12.1	547.238		9.25	13.56	776.362
[truncated: 1 more columns]
